# Supplementary material for: Detection of Low Density Lipoprotein—Comparison of Electrochemical Immuno- and Aptasensor
Source: Sensors (Basel). 2021 Nov 20;21(22):7733. doi: 10.3390/s21227733 (PMC8620298; doi:10.3390/s21227733)
Supplement: Supplementary file 1 [file sensors-21-07733-s001.zip]

Archive with 1 entries (1 files):
- sensors-1459421-supplementary.pdf
